# Supplementary material for: Aquaporin-6 is expressed along the rat gastrointestinal tract and upregulated by feeding in the small intestine
Source: BMC Physiol. 2009 Oct 7;9:18. doi: 10.1186/1472-6793-9-18 (PMC2765416; doi:10.1186/1472-6793-9-18)
Supplement: Additional file 1 — N-glycosylation of AQP6. The results of densitometric analysis of immunoblot showed that ENDO H digestion of jejunal membrane proteins decreases both trimer and dimer bands. [file 1472-6793-9-18-S1.XLS]

## Sheet: Foglio1
										Lane 1 (ENDO H-)				Lane 2 (ENDO H+)
					Pixel intensity
			Lane 1 (ENDO H-)			Lane 2 (ENDO H+)
			Band	Volume		Band	Volume
Trimer			1	5706.5			/
Dimer			2	15609.5		1	6566.2
Monomer glycosylated			3	19508.5		2	18513
Monomer deglycosylated				/		3	14135
